# Supplementary material for: Liquid-liquid phase separation induces pathogenic tau conformations in vitro
Source: Nat Commun. 2020 Jun 4;11:2809. doi: 10.1038/s41467-020-16580-3 (PMC7272632; doi:10.1038/s41467-020-16580-3)
Supplement: Supplementary file 3 — Source Data [file 41467_2020_16580_MOESM3_ESM.xlsx]

## Sheet: Figure 1f
TAU DOMAIN-GFP PROTEIN WESTERN BLOT
Lane 1	MW Ladder (250, 150, 100, 75, 50, 37, 25, 20, 15 kDa)
Lane 2	GFP -PEG
Lane 3	GFP +PEG
Lane 4	WT Tau -PEG
Lane 5	WT Tau +PEG
Lane 6	NT -PEG
Lane 7	NT +PEG
Lane 8	NTMT -PEG
Lane 9	NTMT +PEG
Lane 10	MT -PEG
Lane 11	MT +PEG
Lane 12	MTCT -PEG
Lane 13	MTCT +PEG
Lane 14	CT -PEG
Lane 15	CT +PEG
Green	Tau IgG1 cocktail (Tau12, MTBR3, Tau7 antibodies)
Red	GFP antibody
Red Boxed Area	Cropped area shown in Figure 1f

## Sheet: Figure 2b
EXAMPLE FRAP DATA FOR TAU-GFP
Time [s]	Normalized FRAP
0.085	1
6.417	0
11.424	0.085295
21.38	0.206036
39.361	0.360121
57.363	0.473313
75.365	0.564921
93.367	0.640708
111.37	0.706768
129.372	0.760994
147.385	0.803001
165.361	0.831727
183.377	0.852127
201.365	0.875612
219.367	0.884394
237.369	0.894244
255.371	0.899546
273.483	0.909096
291.36	0.915344
309.362	0.925765

## Sheet: Figure 2c
DROPLET CONCENTRATION DATA
GFP (uM)
6	124.06	127.09	95.17
13	143.06	149.78	205.45	Outlier Removal Info
26	249.39	256.21	253.63	Mean	SD	3x Mean	+2 SD
52	739.12	429.67	1915.82	584.395	218.814	1753.18	1022.02
105	854.98	881.1	963.41
210	2083.81	2166.7	2771.41
420	3736.46	3680.48	3667.76
		Droplet Mean		Interpolated Concentration (uM)
Droplet 1	1235.05	1973.72		128.281
Droplet 2	1293.68			134.825	Min	33.8976
Droplet 3	1720.75			182.496	Max	0
Droplet 4	1616			170.803	Mean	210.732
Droplet 5	389.49			33.8976
Droplet 6	1504.01			158.303
Droplet 7	1594.83			168.44
Droplet 8	742.85			73.3404
Droplet 9	1240.36			128.874
Droplet 10	1958.58			209.043
Droplet 11	1804.22			191.813
Droplet 12	2028.04			216.796
Droplet 13	1913.4			204
Droplet 14	666.95			64.8682
Droplet 15	1669.29			176.752
Droplet 16	1595.53			168.518
Droplet 17	1599.92			169.008
Droplet 18	1852.28			197.177
Droplet 19	1337.61			139.729
Droplet 20	2399.86			258.299
Droplet 21	1645.43			174.088
Droplet 22	1964.89			209.747
Droplet 23	1920.72			204.817
Droplet 24	2109.84			225.927
Droplet 25	1745.8			185.292
Droplet 26	2314.92			248.818
Droplet 27	2049.37			219.177
Droplet 28	2144.66			229.813
Droplet 29	1120.87			115.536
Droplet 30	2071.58			221.656
Droplet 31	2115.51			226.56
Droplet 32	2670.89			288.552
Droplet 33	3020.68			327.597
Droplet 34	1368.21			143.144
Droplet 35	2699.88			291.788
Droplet 36	2472.32			266.388
Droplet 37	1827.73			194.437
Droplet 38	2716.11			293.6
Droplet 39	2330.93			250.605
Droplet 40	2643.68			285.515
Droplet 41	2578.48			278.237
Droplet 42	1579.26			166.702
Droplet 43	2959.79			320.8
Droplet 44	1540.14			162.336
Droplet 45	2248.55			241.41
Droplet 46	3166.44			343.867
Droplet 47	2964.06			321.277
Droplet 48	2977.2			322.743
Droplet 49	2859.84			309.643
Droplet 50	2695.28			291.275

## Sheet: Figure 3b
BUFFER DATA
LLPS -PEG	LLPS +PEG	TBS -PEG	TBS +PEG	PBS -PEG	PBS +PEG	X/2 -PEG	X/2 +PEG
0	145.586	0.00125	118.522	0	137.161	0.02525	76.906
0.0045	100.328	0.0035	85.8713	0.0275	95.5735	0	70.7122
0	99.8243	0	79.6833	0	116.244	0	55.5935

## Sheet: Figure 3d
ATP DOSE DATA
ATP (0 mM)	ATP (0.5 mM)	ATP (1 mM)	ATP (2 mM)	ATP (4 mM)	ATP (8 mM)
70.7605	109.578	99.2182	109.139	103.364	79.3243
90.3778	95.374	84.3965	110.687	76.2387	62.534
97.605	88.1077	87.496	80.3017	94.9347	62.8137

## Sheet: Figure 4b
CRITICAL DROPLET CONCENTRATION DATA
Tau Concentration (μM)	Tau-GFP			P301L-GFP			AT8-GFP
8	1477.8	1651.39	1230.45	1918.54	1909.01	1809.61	2091.04	2275.39	1761.39
4	905.343	831.885	665.935	916.634	1010.21	1152.16	1106.93	1113.57	1359.02
2	137.181	223.02	79.7235	324.44	311.745	273.632	291.575	248.053	300.355
1	3.28625	2.64925	51.0583	90.2975	114.956	96.6287	1.81175	10.0712	88.6
0.5	0.3345	0.0825	0.13425	2.77175	3.00925	6.43775	4.12975	3.462	1.6225

## Sheet: Figure 4d
DROPLET AREA DATA					DROPLET SIZE DATA					DROPLET INTENSITY DATA
Tau-GFP	P301L-GFP	AT8-GFP			Tau-GFP	P301L-GFP	AT8-GFP			Tau-GFP	P301L-GFP	AT8-GFP
77.279	404.893	458.79			0.17	1.513	1.56683			388.421	448.563	471.37
82.2705	291.375	460.567			0.1455	1.8085	1.59325			384.697	525.404	479.572
205.277	409.514	360			0.52675	2.17875	2.16			402.551	575.344	521

## Sheet: Figure 5b
Time (sec)	Tau-GFP (1 hr)					P301L-GFP (1 hr)					AT8-GFP (1 hr)
0.092	1	1	1	1	1	1	1	1	1	1	1	1	1	1	1
4.495	0	0	0	0	0	0	0	0	0	0	0	0	0	0	0
9.495	0.187225	0.0531573	0.122028	0.139289	0.178115	0.131419	0.108382	0.112585	0.0933652	0.0579942	0.14866	0.103111	0.130931	0.117128	0.0856199
19.434	0.381756	0.158021	0.308962	0.30865	0.349397	0.221184	0.188519	0.237446	0.185969	0.110574	0.279411	0.184046	0.266578	0.249414	0.147679
37.431	0.55336	0.295808	0.478111	0.465922	0.523857	0.296231	0.267899	0.366023	0.31979	0.155922	0.410653	0.27333	0.42441	0.377453	0.205472
55.432	0.641843	0.372191	0.581015	0.564208	0.617438	0.348056	0.308061	0.459165	0.4113	0.1903	0.479631	0.335505	0.538049	0.464704	0.251019
73.435	0.705679	0.437329	0.672703	0.636804	0.692702	0.378132	0.317471	0.519273	0.46593	0.212538	0.536679	0.383096	0.598795	0.517401	0.290565
91.437	0.744975	0.502993	0.716438	0.685497	0.737658	0.398903	0.351939	0.578282	0.515151	0.229506	0.57944	0.405428	0.652006	0.556243	0.313854
109.439	0.787029	0.545652	0.769602	0.708826	0.794365	0.410969	0.370904	0.609005	0.560059	0.24553	0.618477	0.428966	0.682186	0.586211	0.337089
127.442	0.821641	0.582713	0.819471	0.749587	0.817782	0.436308	0.402822	0.638769	0.590344	0.262431	0.638966	0.460174	0.719584	0.61478	0.361296
145.455	0.842194	0.601486	0.863675	0.786372	0.861506	0.46093	0.397663	0.673699	0.620056	0.276977	0.663922	0.489073	0.74586	0.634002	0.375479
163.431	0.853181	0.645352	0.881709	0.814994	0.864178	0.469917	0.42384	0.694163	0.634988	0.292231	0.683827	0.493318	0.762071	0.655346	0.39191
181.432	0.858603	0.672895	0.916809	0.83258	0.891062	0.476363	0.440105	0.719155	0.649789	0.294289	0.696858	0.516573	0.783915	0.665223	0.407718
199.434	0.872625	0.713416	0.921689	0.843317	0.88847	0.47834	0.449012	0.736756	0.672487	0.311209	0.713322	0.525605	0.787422	0.685144	0.411877
217.436	0.880112	0.708695	0.944956	0.884551	0.906752	0.493729	0.459984	0.76038	0.678867	0.317286	0.721786	0.540883	0.796578	0.687993	0.420628
235.45	0.896382	0.742054	0.966181	0.890219	0.926167	0.518972	0.464326	0.755747	0.692625	0.32643	0.727709	0.543302	0.805131	0.697105	0.445125
253.44	0.904036	0.74612	0.958964	0.911379	0.950255	0.507131	0.493315	0.769401	0.704517	0.331911	0.74538	0.553341	0.817635	0.710551	0.45076
271.443	0.923089	0.766395	0.981683	0.934483	0.962764	0.518775	0.494379	0.765439	0.708655	0.333225	0.748118	0.558064	0.825958	0.715354	0.452286
289.433	0.927301	0.78183	0.986021	0.944866	0.968641	0.517346	0.487356	0.768934	0.718079	0.339759	0.769441	0.5662	0.819597	0.72293	0.45367
307.431	0.940005	0.81305	0.999173	0.941424	0.973894	0.540537	0.501297	0.786605	0.720911	0.342128	0.764031	0.574989	0.826822	0.725761	0.456263

## Sheet: Figure 5c
Tau-GFP (1 hr)	P301L-GFP (1 hr)	AT8-GFP (1 hr)
0.940005	0.540537	0.764031
0.81305	0.501297	0.574989
0.999173	0.786605	0.826822
0.941424	0.720911	0.725761
0.973894	0.342128	0.456263

## Sheet: Figure 5e
Time (sec)	Tau-GFP (4 hr)					P301L-GFP (4 hr)					AT8-GFP (4 hr)
0.092	1	1	1	1	1	1	1	1	1	1	1	1	1	1	1
4.495	0	0	0	0	0	0	0	0	0	0	0	0	0	0	0
9.495	0.0583134	0.0440436	0.037698	0.0372466	0.0299797	0.059167	0.0509244	0.0574998	0.0446972	0.0320652	0.0307914	0.0557633	0.0475037	0.0619654	0.0349617
19.434	0.130941	0.0877625	0.0687253	0.0648857	0.0518506	0.112639	0.101275	0.111739	0.0955638	0.0741585	0.0535512	0.111689	0.101928	0.121676	0.0659759
37.431	0.220848	0.134563	0.092657	0.093105	0.0765656	0.165236	0.128782	0.196311	0.158928	0.0994832	0.0700386	0.16699	0.17853	0.200667	0.0938743
55.432	0.264165	0.176599	0.119198	0.111501	0.0886296	0.195655	0.138425	0.256082	0.19938	0.121849	0.0825381	0.197616	0.23683	0.261532	0.112244
73.435	0.301033	0.210902	0.126032	0.12442	0.0981644	0.224066	0.162691	0.295849	0.234431	0.130651	0.0989256	0.22467	0.282699	0.311101	0.114988
91.437	0.332331	0.243011	0.143925	0.140833	0.10698	0.241456	0.177423	0.343702	0.263853	0.137168	0.0980755	0.237809	0.331853	0.35514	0.128754
109.439	0.346342	0.260853	0.157514	0.151156	0.112424	0.261913	0.192414	0.375442	0.293385	0.154225	0.115303	0.251046	0.366409	0.394782	0.145023
127.442	0.369507	0.277309	0.172273	0.160048	0.115976	0.27508	0.205984	0.40217	0.318282	0.157345	0.126964	0.276935	0.400828	0.416182	0.14471
145.455	0.386695	0.299139	0.185918	0.170104	0.119098	0.286398	0.206518	0.428897	0.340616	0.157087	0.129696	0.296607	0.434007	0.447215	0.147098
163.431	0.396581	0.31183	0.193664	0.180512	0.127311	0.299475	0.235143	0.443811	0.35834	0.169992	0.129987	0.292391	0.463622	0.475963	0.150908
181.432	0.413358	0.321537	0.211859	0.187262	0.128294	0.305755	0.232628	0.465465	0.382415	0.176609	0.137257	0.310174	0.484217	0.492414	0.159947
199.434	0.423765	0.335984	0.216971	0.193058	0.129793	0.317803	0.237339	0.478732	0.396771	0.179263	0.154386	0.318946	0.511544	0.514624	0.160003
217.436	0.435284	0.3567	0.228772	0.202055	0.130864	0.32957	0.244358	0.498262	0.409199	0.181759	0.158293	0.328144	0.527691	0.53529	0.158785
235.45	0.44628	0.358265	0.238573	0.20946	0.133514	0.334401	0.254396	0.509127	0.419117	0.184571	0.165102	0.333018	0.54544	0.556607	0.167797
253.44	0.450942	0.373412	0.244478	0.214474	0.136775	0.342093	0.243235	0.518192	0.434498	0.186256	0.16921	0.345808	0.560368	0.563388	0.168396
271.443	0.460793	0.373268	0.249659	0.22144	0.139463	0.348332	0.248833	0.528533	0.447606	0.190621	0.171274	0.343353	0.571771	0.583478	0.168416
289.433	0.464608	0.396568	0.264564	0.228565	0.142435	0.361116	0.255711	0.537946	0.457918	0.194927	0.17146	0.360246	0.581284	0.598336	0.169925
307.431	0.475241	0.402634	0.268339	0.233017	0.145549	0.367314	0.260922	0.552621	0.467262	0.195469	0.169894	0.362615	0.595599	0.604703	0.179093

[truncated: 12 more sheets: Figure 5f, Figure 6d, Figure 6e-g, Figure 7a-b, Figure 7c-d, Figure 7h, Suppl Fig 1a-b, Suppl Fig 2a-b, Suppl Fig 3a-b, Suppl Fig 3c-d, Suppl Fig 5a, Suppl Fig 5b]
